# Supplementary material for: Parent Experience in Neonatal Hospitalization in Poland: A Cross-Sectional Pilot Study Using NSS-8 and PEC Frameworks
Source: J Clin Med. 2025 Oct 22;14(21):7486. doi: 10.3390/jcm14217486 (PMC12610416; doi:10.3390/jcm14217486)
Supplement: Supplementary file 1 [file jcm-14-07486-s001.zip]

Archive with 1 entries (1 files):
- jcm-3889990-supplementary.pdf
